# Supplementary material for: Retention of normal glia function by an isoform-selective protein kinase inhibitor drug candidate that modulates cytokine production and cognitive outcomes
Source: J Neuroinflammation. 2017 Apr 5;14:75. doi: 10.1186/s12974-017-0845-2 (PMC5382362; doi:10.1186/s12974-017-0845-2)
Supplement: Supplementary file 1 — Cytokines and Aβ MSD. Source data for cytokine data in Fig. 1 and Aβ data in Fig. 5. (XLS 67 kb) [file 12974_2017_845_MOESM1_ESM.xls]

## Sheet: Table 1 cytokines and Abeta MSD
Group	Sex	Fig 1b_IL-1β (pg/ml/mg)	Fig 1C_ TNF-α (pg/ml/mg)	Fig 1D_IL-6 (pg/ml/mg)	Fig 5C Aβ40 (PBS) (pg/ml/mg	Fig 5C Aβ42 (PBS) (pg/ml/mg	Fig 5C Aβ40 (FA) (pg/ml/mg	Fig 5C Aβ42 (FA) (pg/ml/mg)
KI+MW150	♀	1.68213	0.874827	6.49919	1239.14	270.465	480.672	1273.01
KI+MW150	♀	1.29233	0.673223	4.34692	1187.39	254.491	510.671	1144.74
KI+MW150	♂	1.3973	0.851023	2.33088	1179.15	278.367	331.402	770.22
KI+MW150	♀	1.51252	1.05631	1.5852	1483.1	401.517	482.024	1082.72
KI+MW150	♀	1.62852	0.534319	0	1012.92	213.356	374.227	758.819
KI+MW150	♀	1.09301	0.318224	2.78644	1065.27	210.967	504.706	1103.18
KI+MW150	♀	1.35948	1.02248	2.19526	1033.28	256.339	725.567	1386.61
KI+MW150	♂	1.24808	1.00071	2.78665	627.798	155.707	252.098	610.964
KI+MW150	♂	1.30141	0.804064	5.67611	758.294	173.755	172.082	456.667
KI+MW150	♂	1.86587	0.716593	2.47172	731.15	232.385	292.736	713.061
KI+MW150	♀	1.87964	0.708489	3.79795	891.99	217.498	379.844	759.404
KI+MW150	♀	1.24414	0.420206	4.56011	968.864	220.822	168.452	442.849
KI+MW150	♂	1.29316	0.762349	0	719.684	171.919	172.098	439.968
KI+MW150	♂	1.34143	1.36011	6.65162	745.053	169.356	129.386	320.522
KI+veh	♀	1.74538	0.511317	4.34735	963.396	197.379	457.312	1094.49
KI+veh	♀	1.81272	0.552762	2.22806	1205.71	214.869	540.725	1244.87
KI+veh	♀	2.0927	0.828018	2.52177	1088.93	222.246	329.774	754.163
KI+veh	♂	1.97965	0.439486	1.85853	1095.08	265.644	307.084	791.321
KI+veh	♀	1.97703	1.41505	1.13896	1514.79	398.709	424.13	877.173
KI+veh	♀	1.61253	0.657399	3.98785	661.546	162.657	316.216	688.666
KI+veh	♀	1.12268	0.638677	0	1042.35	289.667	815.647	1650.11
KI+veh	♀	2.22204	1.25366	6.65162	1096.12	325.611	775.309	1455.96
KI+veh	♂	1.38229	0.916784	0.465602	899.03	230.062	309.144	616.571
KI+veh	♂	0.966286	1.23017	0.965192	740.573	208.154	177.892	352.253
KI+veh	♀	2.10395	1.57812	5.50376	1079.75	246.559	267.639	582.457
KI+veh	♀	1.98764	0.646864	5.23824	1153.78	283.001	265.833	514.119
KI+veh	♀	2.10548	1.16315	3.29442	818.965	183.391	253.767	539.176
KI+veh	♂	1.17189	0.944902	3.5712	692.31	159.214	166.77	423.721
WT+veh	♀	1.39153	0.719825	3.33809	0	0	19.2056	0
WT+veh	♀	1.70587	1.24284	0	41.2685	0	61.2417	0
WT+veh	♀	1.17966	0.876579	5.52734	0	0	27.5657	0
WT+veh	♀	1.22561	0	1.8271	10.9547	0	29.5564	4.53362
WT+veh	♀	1.33474	0.74595	4.68801	18.8385	0	27.0796	0
WT+veh	♂	1.68833	0.817937	3.61079	54.2209	0	13.3339	0
WT+veh	♂	1.10169	0.705358	1.92369	0	0	0	0
WT+veh	♂	0.55736	0.598814	0	29.812	0	59.0392	0
WT+veh	♂	1.31518	0	0	21.7464	0	58.9706	0
WT+veh	♂	1.36318	1.28345	1.30356	24.2221	0	58.5492	0
WT+veh	♂	1.04554	0.782336	3.93015	0	0	28.1663	0
