# Supplementary material for: Retention of normal glia function by an isoform-selective protein kinase inhibitor drug candidate that modulates cytokine production and cognitive outcomes
Source: J Neuroinflammation. 2017 Apr 5;14:75. doi: 10.1186/s12974-017-0845-2 (PMC5382362; doi:10.1186/s12974-017-0845-2)
Supplement: Supplementary file 2 — IHC assays. Source data for GFAP data in Fig. 2 and CD68 and CD45 data in Fig. 4. (XLS 63 kb) [file 12974_2017_845_MOESM2_ESM.xls]

## Sheet: Table 2 IHC assays
group	Sex	Fig2B_GFAP (% KI+veh)	Fig4B_CD45 (% KI+veh)	Fig4D_CD68 (% KI+veh)
KI +MW150	♀	42.9658	96.3039	101.144
KI +MW150	♀	54.4805	98.2567	100.495
KI +MW150	♂	77.1968	96.1011	98.6586
KI +MW150	♀	75.6265	100.143	103.173
KI +MW150	♀	78.2716	105.024	104.082
KI +MW150	♀	91.511	112.088	104.332
KI +MW150	♀	110.669	105.882	102.493
KI +MW150	♂	63.9476	99.6401	101.019
KI +MW150	♂	90.2719	104.325	100.921
KI +MW150	♂	73.3887	106.714	100.182
KI +MW150	♀	135.301	105.078	100.705
KI +MW150	♀	114.169	97.3035	101.11
KI +MW150	♂	118.606	104.188	95.9305
KI +MW150	♂	83.0351	93.8884	98.0331
KI+ veh	♀	99.6309	95.4035	94.4169
KI+ veh	♀	62.2774	97.4418	99.0404
KI+ veh	♀	85.4694	95.0269	96.7493
KI+ veh	♂	68.2988	97.4408	100.562
KI+ veh	♀	77.8293	93.2567	101.565
KI+ veh	♀	97.1281	105.092	102.913
KI+ veh	♀	116.224	109.012	102.819
KI+ veh	♀	106.34	99.9301	102.326
KI+ veh	♂	105.633	112.092	103.752
KI+ veh	♂	109.283	106.468	97.314
KI+ veh	♀	136.768	90.5678	100.719
KI+ veh	♀	110.737	106.912	102.415
KI+ veh	♀	99.5985	102.249	96.855
KI+ veh	♂	124.782	91.5205	98.556
WT+ VEH	♀	23.9722	68.38	90.9961
WT+ VEH	♀	33.7525	65.186	88.6752
WT+ VEH	♀	21.3747	62.1102	87.6396
WT+ VEH	♀	33.2629	60.5425	91.3546
WT+ VEH	♀	26.1569	62.447	92.5383
WT+ VEH	♂	30.7591	67.9539	93.1287
WT+ VEH	♂	47.1341	57.5442	93.1569
WT+ VEH	♂	49.3586	66.2199	97.0936
WT+ VEH	♂	42.1168	54.9494	96.6593
WT+ VEH	♂	63.3448	54.8218	87.1967
WT+ VEH	♂	50.1993	45.2914	91.4979
WT+ VEH	♂	40.0657	64.5977	68.6613
WT+ VEH	♂	28.2625	60.5177	82.0245
WT+ VEH	♂	51.6946	58.6896	82.3619
