# Supplementary material for: Retention of normal glia function by an isoform-selective protein kinase inhibitor drug candidate that modulates cytokine production and cognitive outcomes
Source: J Neuroinflammation. 2017 Apr 5;14:75. doi: 10.1186/s12974-017-0845-2 (PMC5382362; doi:10.1186/s12974-017-0845-2)
Supplement: Supplementary file 3 — Confocal Imaris assays. Source data for microglia load in Fig. 2, plaque load in Fig. 5, and microglia/plaque data in Fig. 6. (XLS 59 kb) [file 12974_2017_845_MOESM3_ESM.xls]

## Sheet: Table 3 confocal imaris assays
Group	Fig2_microglia load (% area occupied)	Fig 5b_ plaque load (% area occuppied)	Fig 6B_ microglia near plaque	Fig 6D % plaque inside microglia
KI+MW150	4.05172	2.48707	9.19746	32.1071
KI+MW150	2.96109	1.49182	8.23364	28.3674
KI+MW150	3.1136	1.83386	6.04233	23.1292
KI+MW150	2.91366	0.848478	7.03804	29.5697
KI+MW150	2.30433	0.48654	7.95635	22.2942
KI+MW150	2.10221	0.648352	5.4107	16.5202
KI+MW150	2.85702	0.287792	7.65529	25.7658
KI+MW150	5.05924	2.77555	8.2224	27.4956
KI+MW150	3.98135	1.09388	11.2284	31.493
KI+MW150	2.37862	1.83141	4.69791	11.354
KI+MW150	2.55938	0.78261	6.77381	15.7375
KI+MW150	5.06267	1.79374	8.10363	26.4049
KI+MW150	2.00072	1.44194	3.9617	17.0474
KI+MW150	2.09533	0.800398	9.04673	15.1718
KI+veh	1.93397	2.32394	4.78018	12.2092
KI+veh	2.92931	1.26891	6.87544	31.9559
KI+veh	3.42168	1.85714	7.13867	22.6114
KI+veh	4.66505	2.5422	7.42778	23.8479
KI+veh	3.70128	3.82941	5.5635	18.8125
KI+veh	2.07995	0.474353	3.35095	17.3439
KI+veh	2.76831	2.89778	4.83662	22.0353
KI+veh	3.65481	2.4183	6.74685	24.9886
KI+veh	2.63384	0.990584	5.20185	18.0872
KI+veh	3.25595	1.21341	6.55467	18.5488
KI+veh	2.94638	1.88658	5.94438	18.1524
