# Supplementary material for: Retention of normal glia function by an isoform-selective protein kinase inhibitor drug candidate that modulates cytokine production and cognitive outcomes
Source: J Neuroinflammation. 2017 Apr 5;14:75. doi: 10.1186/s12974-017-0845-2 (PMC5382362; doi:10.1186/s12974-017-0845-2)
Supplement: Supplementary file 4 — BV2 assays. Source data for Fig. 7. (XLS 80 kb) [file 12974_2017_845_MOESM4_ESM.xls]

## Sheet: Table 4 BV2 assays
Assay #	Replicate #	group	Fig 7a _BV2 cell density at 30h	Fig 7C bioparticle uptake at 3h	Fig 7E_% confluence of wound normalized to saline	Fig 7G- BV2 TNFa (%LPS +veh)
1	1	Saline	108.283	96.2793	94.121
1	2	Saline	104.552	98.1414	116.834
1	3	Saline	103.108	96.3039	84.3833
1	4	Saline	96.59	109.275	77.0764
1	5	Saline	110.162		86.0649
1	6	Saline	111.604		120.505
1	7	Saline	90.0449		120.529
1	8	Saline			100.487
2	1	Saline	113.776	122.394	97.9242
2	2	Saline	94.3517	114.352	94.46
2	3	Saline	80.9051	77.2899	102.784
2	4	Saline	96.8621	85.9639	86.5617
2	5	Saline	89.3819		115.141
2	6	Saline	117.097		90.2151
2	7	Saline	98.841		104.794
2	8	Saline			108.119
3	1	Saline	78.834	86.2329	117.785
3	2	Saline	93.8551	108.129	93.3819
3	3	Saline	75.9032	102.89	109.263
3	4	Saline	119.844	102.748	92.1602
3	5	Saline	126.964		87.4511
3	6	Saline	110.824		91.0932
3	7	Saline	113.813		98.3262
3	8	Saline			110.539
1	1	15uM MW150	77.3786	125.718	59.0284	21.4833
1	2	15uM MW150	84.5079	129.589	93.4482	26.9337
1	3	15uM MW150	92.7706	129.587	79.0649	28.004
1	4	15uM MW150	84.406	125.712	82.8786	35.1041
1	5	15uM MW150	88.0203		101.941
1	6	15uM MW150	94.6421		110.69
1	7	15uM MW150	92.4484		86.0249
1	8	15uM MW150	78.6754		84.2726
2	1	15uM MW150	81.1472	125.995	100.863
2	2	15uM MW150	77.794	118.298	95.0252
2	3	15uM MW150	82.6707	136.411	99.7871
2	4	15uM MW150	81.6257	160.897	101.352
2	5	15uM MW150	98.8752		113.143
2	6	15uM MW150	97.8174		98.7869
2	7	15uM MW150	85.718		98.4616
2	8	15uM MW150	99.8788		111.875
3	1	15uM MW150	97.1978	81.078	124.226
3	2	15uM MW150	93.7651	100.423	126.224
3	3	15uM MW150	89.6663	94.7068	114.008
3	4	15uM MW150	83.9225	95.1226	124.802
3	5	15uM MW150	89.8813		119.898
3	6	15uM MW150	88.9873		110.172
3	7	15uM MW150	62.4705		128.116
3	8	15uM MW150	88.0387		133.851
1	1	7.5uM MW150	69.8225	118.105	73.7811	33.4665
1	2	7.5uM MW150	98.1629	114.557	73.3432	35.879
1	3	7.5uM MW150	94.4422	122.349	85.5633	30.5399
1	4	7.5uM MW150	93.3113	120.949	96.5296	32.1981
1	5	7.5uM MW150	96.8554		95.1914
1	6	7.5uM MW150	89.1313		90.4278
1	7	7.5uM MW150	93.2342		94.3347
1	8	7.5uM MW150	73.3178		86.8021
2	1	7.5uM MW150	82.0718	149.479	98.5823	22.6158
2	2	7.5uM MW150	97.7835	143.972	100.287	32.7905
2	3	7.5uM MW150	80.9798	129.038	101.333	33.8035
2	4	7.5uM MW150	80.1426	128.446	90.3085	38.1654
2	5	7.5uM MW150	91.8033		95.396
2	6	7.5uM MW150	93.8697		102.081
2	7	7.5uM MW150	118.652		115.097
2	8	7.5uM MW150	94.2375		102.622
3	1	7.5uM MW150	69.6029	80.6003	135.022	55.0688
3	2	7.5uM MW150	80.4548	92.0858	128.48	49.8583
3	3	7.5uM MW150	99.4946	93.363	128.322	43.6789
3	4	7.5uM MW150	103.681	96.7019	103.714	50.873
3	5	7.5uM MW150	106.915		139.995
3	6	7.5uM MW150	100.194		135.506
3	7	7.5uM MW150	103.542		135.128
3	8	7.5uM MW150	101.237		133.944
1	1	3.75uM MW150	62.7581	125.099	87.6895	28.349
1	2	3.75uM MW150	94.4851	129.074	83.9453	35.7528
1	3	3.75uM MW150	91.3219	127.589	118.932	34.1155
1	4	3.75uM MW150	88.2028	123.886	102.312	38.3876
1	5	3.75uM MW150	94.087		100.863
1	6	3.75uM MW150	73.7399		112.48
1	7	3.75uM MW150	85.4455		63.6193
1	8	3.75uM MW150	72.7379		38.5207
2	1	3.75uM MW150	92.9203	94.8489	92.0558	38.6626
2	2	3.75uM MW150	73.4829	128.943	87.3415	41.138
2	3	3.75uM MW150	105.757	88.4202	111.172	37.7976
2	4	3.75uM MW150	81.9891	122.864	94.1266	29.3721
2	5	3.75uM MW150	86.6418		115.704
2	6	3.75uM MW150	100.549		82.977
2	7	3.75uM MW150	116.725		118.353
2	8	3.75uM MW150	97.3104		102.725
3	1	3.75uM MW150	77.2425	77.2067	115.977	50.9209
3	2	3.75uM MW150	76.8765	87.9761	127.903	50.0796
3	3	3.75uM MW150	67.7763	89.5714	124.401	52.0754
3	4	3.75uM MW150	68.9315	97.1312	121.679	48.9932
3	5	3.75uM MW150	103.337		132.683
3	6	3.75uM MW150	114.325		110.623
3	7	3.75uM MW150	90.815		123.808
3	8	3.75uM MW150	90.0045		145.596
1	1	1.875 uM MW150				37.4655
1	2	1.875 uM MW150				38.0926
1	3	1.875 uM MW150				44.899
1	4	1.875 uM MW150				47.528
2	1	1.875 uM MW150				36.643
2	2	1.875 uM MW150				32.2655
2	3	1.875 uM MW150				35.8115
2	4	1.875 uM MW150				50.3285
3	1	1.875 uM MW150				52.706
3	2	1.875 uM MW150				55.7925
3	3	1.875 uM MW150				46.0075
3	4	1.875 uM MW150				48.3565
1	1	0.938uM MW150				52.3244
1	2	0.938uM MW150				52.0407
1	3	0.938uM MW150				44.6343
1	4	0.938uM MW150				55.2388
2	1	0.938uM MW150				47.644
2	2	0.938uM MW150				56.3013
2	3	0.938uM MW150				36.696
2	4	0.938uM MW150				35.318
3	1	0.938uM MW150				64.9091
3	2	0.938uM MW150				59.4327
3	3	0.938uM MW150				60.7314
3	4	0.938uM MW150				58.3581
2	1	0.469uM MW150				58.7961
2	2	0.469uM MW150				61.9615
2	3	0.469uM MW150				64.1776
2	4	0.469uM MW150				55.602
3	1	0.469uM MW150				89.9336
3	2	0.469uM MW150				66.3706
3	3	0.469uM MW150				72.0793
3	4	0.469uM MW150				69.6958
3	1	0.469uM MW150				83.1046
3	2	0.469uM MW150				75.0936
3	3	0.469uM MW150				83.3649
3	4	0.469uM MW150				87.4279
1	1	0.235uM MW150				83.1046
1	2	0.235uM MW150				75.0936
1	3	0.235uM MW150				83.3649
1	4	0.235uM MW150				87.4279
2	1	0.235uM MW150				78.4705
2	2	0.235uM MW150				69.4383
2	3	0.235uM MW150				73.4595
2	4	0.235uM MW150				74.2525
1	1	30uM MW150				6.61446
1	2	30uM MW150				11.6904
1	3	30uM MW150				8.47767
1	4	30uM MW150				9.91986
1	1	Saline no LPS				0.453906
1	2	Saline no LPS				0.470219
1	3	Saline no LPS				0.458576
1	4	Saline no LPS				0.317081
2	1	Saline no LPS				0.12
2	2	Saline no LPS				0.16
2	3	Saline no LPS				0.17
2	4	Saline no LPS				0.18
3	1	Saline no LPS				0.645307
3	2	Saline no LPS				0.695484
3	3	Saline no LPS				0.845515
3	4	Saline no LPS				0.695484
1	1	saline with LPS				93.1992
1	2	saline with LPS				105.725
1	3	saline with LPS				111.701
1	4	saline with LPS				99.7018
1	5	saline with LPS				84.6559
1	6	saline with LPS				100.454
1	7	saline with LPS				105.317
1	8	saline with LPS				103.675
1	9	saline with LPS				89.5057
1	10	saline with LPS				92.4627
1	11	saline with LPS				106.656
1	12	saline with LPS				106.946
2	1	saline with LPS				133.606
2	2	saline with LPS				88.147
2	3	saline with LPS				86.3317
2	4	saline with LPS				73.3808
2	5	saline with LPS				101.295
2	6	saline with LPS				56.6138
2	7	saline with LPS				158.331
2	8	saline with LPS				102.295
3	1	saline with LPS				87.0229
3	2	saline with LPS				75.5992
3	3	saline with LPS				97.5409
3	4	saline with LPS				106.343
3	5	saline with LPS				109.509
3	6	saline with LPS				93.9088
3	7	saline with LPS				102.384
3	8	saline with LPS				99.7212
3	9	saline with LPS				104.919
3	10	saline with LPS				106.019
3	11	saline with LPS				117.034
